# Supplementary material for: Vicarious pain is an outcome of atypical body ownership: Evidence from the rubber hand illusion and enfacement illusion
Source: Q J Exp Psychol (Hove). 2021 Jun 29;74(11):1888–99. doi: 10.1177/17470218211024822 (PMC8450990; doi:10.1177/17470218211024822)
Supplement: sj-xlsx-2-qjp-10.1177_17470218211024822 – Research Data for Vicarious pain is an outcome of atypical body ownership: Evidence from the rubber hand illusion and enfacement illusion [file sj-xlsx-2-qjp-10.1177_17470218211024822.xlsx]

## Sheet: Sheet1
Part num	Part Group		Syn BL	Syn B1	Syn B2	Syn B3		Block Average		Asyn BL	Asyn B1	Asyn B2	Asyn B3		Block Average		Syn-Asyn
																					Syn_Ownership	Syn_Appearance	Syn_Agency	Syn_Disownership	Asyn_Ownership	Asyn_Appearance	Asyn_Agency	Asyn_Disownership			Syn_Ownership
part7	1		61	45	41	45		17.3333		57	54	49	55		4.33333		13		part7	1	1.4	3.33	3	4.5	1	1.67	1.5	1.5			Syn_Appearance
part8	1		59	47	47	47		12		55	45	43	43		11.3333		0.666667		part8	1	5	7	5.5	4	4.6	7.67	6.5	5.5			Syn_Agency
part9	1		55	52	48	48		5.66667		54	51	50	50		3.66667		2		part9	1	3.4	5.33	3	3	3.2	5.67	3.5	3			Syn_Disownership
part10	1		66	54	56	46		14		60	58	48	44		10		4		part10	1	3.6	6.67	1.5	2	1.4	2.67	1.5	1.5			Asyn_Ownership
part11	1		56	54	58	56		0		42	47	50	50		-7		7		part11	1	1.2	2.33	1.5	1	1	2.67	1.5	1.5			Asyn_Appearance
part12	1		54	52	56	52		0.666667		51	60	49	51		-2.33333		3		part12	1	2	3	2	2.5	2	2.67	3	2			Asyn_Agency
part13	1		57	61	58	56		-1.33333		49	51	47	56		-2.33333		1		part13	1	3.2	4	4	5.5	1.6	5.33	4	3.5			Asyn_Disownership
part15	1		60	52	51	53		8		64	58	56	66		4		4		part15	1	1.2	2	3.5	4.5	1	1.67	2	4.5
part16	1		53	45	51	52		3.66667		57	56	58	56		0.333333		3.33333		part16	1	5.2	4.33	3	4	1	1.33	1.5	1
part17	1		67	63	60	56		7.33333		62	56	60	58		4		3.33333		part17	1	2.6	2	1.5	3	1.4	2.33	1.5	3
part18	1		59	57	63	57		0		65	69	65	65		-1.33333		1.33333		part18	1	3	4.67	2.5	2	2	2.67	3	1.5
part20	1		51	51	51	54		-1		63	62	62	61		1.33333		-2.33333		part20	1	5.4	6	5.5	4	6	7	7	5
part21	1		59	51	54	49		7.66667		61	53	47	47		12		-4.33333		part21	1	1	3	1.5	5	1	5.33	1.5	2.5
part22	1		58	54	54	53		4.33333		51	49	47	47		3.33333		1		part22	1	3	5.33	5	4	2.2	4	3.5	3.5
part23	1		61	61	55	49		6		65	61	57	57		6.66667		-0.666667		part23	1	1	4	1.5	2	1	2	1.5	1
part24	1		57	49	47	47		9.33333		54	54	45	55		2.66667		6.66667		part24	1	1	4.67	1.5	1	1	3.67	3.5	1
part35	1		49	45	43	47		4		49	45	45	43		4.66667		-0.666667		part35	1	1.6	5.33	2	4.5	1	4.67	2	2.5
part37	1		51	47	49	51		2		45	47	51	49		-4		6		part37	1	1.4	1.67	1.5	1.5	1.4	2	1.5	1.5
part38	1		49	37	41	45		8		67	61	65	59		5.33333		2.66667		part38	1	2.2	5.33	2	2	1	1.33	1.5	1
part39	1		67	55	61	57		9.33333		61	55	53	55		6.66667		2.66667		part39	1	2.2	6.33	3	4.5	3.8	6.67	2	3
part53	1		61	57	55	55		5.33333		55	55	57	57		-1.33333		6.66667		part53	1	3.2	5	3.5	4	2	3	3.5	3.5
part56	1		55	49	45	47		8		59	63	63	61		-3.33333		11.3333		part56	1	2.2	3	2	3	1.5	2	1	1
part57	1		55	51	49	47		6		59	55	55	55		4		2		part57	1	2.2	3.33	6.5	3	1	1.33	2	1
part5	2		47	45	45	43		2.66667		57	55	57	49		3.33333		-0.666667		part5	2	2.2	7	4.5	5	1	7.33	1.5	3
part6	2		55	51	55	54		1.66667		67	61	55	61		8		-6.33333		part6	2	3.4	4	5.5	3.5	4.4	6	6.5	3
part25	2		63	53	53	57		8.66667		59	43	49	53		10.6667		-2		part25	2	3.2	7	5	6	2.6	6	5.5	6
part26	2		49	49	46	45		2.33333		57	54	51	51		5		-2.66667		part26	2	3.4	3.33	3.5	4	3	3.33	3	2
part27	2		61	45	55	55		9.33333		63	61	55	57		5.33333		4		part27	2	5	4.33	6	5	2	1.67	3	3
part28	2		59	57	53	55		4		51	54	51	52		-1.33333		5.33333		part28	2	4	5.67	5	3	2.4	5.33	4	4
part29	2		59	57	55	57		2.66667		67	61	61	63		5.33333		-2.66667		part29	2	2.4	5.67	4.5	4	3	3	3	2
part30	2		35	43	43	43		-8		55	43	49	55		6		-14		part30	2	2	4	4.5	3.5	1.2	2	1.5	1
part32	2		53	51	54	51		1		54	54	45	45		6		-5		part32	2	5.2	7	7.5	6.5	4.6	6.67	4.5	6
part33	2		57	61	55	55		0		55	57	51	49		2.66667		-2.66667		part33	2	1	5.33	1.5	1	1	4.67	1.5	2
part34	2		67	47	47	45		20.6667		70	65	63	55		9		11.6667		part34	2	1.2	3	2	4.5	1	1.67	1.5	3.5
part36	2		67	54	63	59		8.33333		49	41	47	45		4.66667		3.66667		part36	2	1	3	1.5	3	1	1.33	1.5	4.5
part43	2		59	59	55	59		1.33333		57	54	54	59		1.33333		0		part43	2	3.4	3.67	4.5	7	5	6.67	5.5	7
part44	2		51	55	55	51		-2.66667		53	39	51	41		9.33333		-12		part44	2	1.6	4.33	3	4.5	3.4	5.67	2.5	4
part47	2		59	47	45	49		12		63	53	53	51		10.6667		1.33333		part47	2	4.4	5.67	7.5	6	3.2	6	2.5	4.5
part50	2		53	57	49	49		1.33333		51	49	51	49		1.33333		0		part50	2	2	2.33	2	4	1.4	1.33	2.5	3.5
part51	2		57	43	47	47		11.3333		57	51	59	51		3.33333		8		part51	2	2.6	5.75	3	3	2	5.67	2	3
part55	2		69	55	57	51		14.6667		53	51	53	51		1.33333		13.3333		part55	2	3.8	5.67	5	3	3.2	5.67	5.5	4
part14	3		56	54	56	48		3.33333		66	68	68	66		-1.33333		4.66667		part14	3	2	5	2	1	1	1.33	1.5	1
part19	3		58	57	58	57		0.666667		49	46	49	52		0		0.666667		part19	3	3	6	4	2.5	3.6	6	4.5	4.5
part31	3		57	54	55	43		6.33333		47	45	51	53		-2.66667		9		part31	3	3.6	5	5	5	1	1.33	1.5	2.5
part40	3		57	45	51	45		10		45	47	47	49		-2.66667		12.6667		part40	3	1.8	3.67	2.5	3.5	1.4	4.33	1.5	4
part41	3		47	53	45	54		-3.66667		49	51	49	51		-1.33333		-2.33333		part41	3	3.8	4.33	2.5	4.5	1	3	2	2.5
part42	3		53	57	51	49		0.666667		49	51	47	46		1		-0.333333		part42	3	3.8	5.33	5.5	3.5	3.8	5.33	5.5	3.5
part45	3		47	41	43	43		4.66667		47	49	53	51		-4		8.66667		part45	3	2	5	2.5	5	1.4	2.33	1.5	2
part46	3		61	47	49	49		12.6667		51	51	49	47		2		10.6667		part46	3	3.6	6	6	5	3	5.67	3.5	6
part48	3		61	53	53	49		9.33333		61	63	59	61		0		9.33333		part48	3	2.6	6	3	3	1.6	1.67	2.5	1.5
part49	3		51	47	51	45		3.33333		51	47	51	51		1.33333		2		part49	3	2	5	2	3.5	1.4	3	1.5	3.5
part52	3		55	55	55	53		0.666667		53	53	55	55		-1.33333		2		part52	3	1.4	1.33	1.5	1	1	1.33	1.5	1
part54	3		51	47	43	45		6		55	51	53	51		3.33333		2.66667		part54	3	3.2	5	3.5	4	2	3	3.5	3.5
								Synchronous	Asynchronous												Ownership	Appearance	Agency	Disownership	Ownership	Appearance	Agency	Disownership
							Controls	5.92754	2.72464						2.72464					Controls	2.53043	4.24565	2.8913	3.23913	1.87391	3.45	2.6087	2.3913
							S/L	5.07407	5.11111						5.11111					S/L	2.87778	4.81944	4.22222	4.25	2.52222	4.445	3.19444	3.66667
							A/G	4.5	-0.472222						-0.472222					A/G	2.73333	4.805	3.33333	3.45833	1.85	3.19333	2.54167	2.95833
									0
								0.99316	1.02508						1.02508						0.279075	0.324761	0.314279	0.271996	0.276212	0.408975	0.329625	0.286309
								1.61388	0.81159						0.81159						0.308121	0.345204	0.43012	0.352975	0.307696	0.494847	0.390112	0.366042
								1.34684	0.620169						0.620169						0.25146	0.372739	0.427879	0.405728	0.298608	0.503493	0.401032	0.43283
