# Supplementary material for: Vicarious pain is an outcome of atypical body ownership: Evidence from the rubber hand illusion and enfacement illusion
Source: Q J Exp Psychol (Hove). 2021 Jun 29;74(11):1888–99. doi: 10.1177/17470218211024822 (PMC8450990; doi:10.1177/17470218211024822)
Supplement: sj-xlsx-3-qjp-10.1177_17470218211024822 – Research Data for Vicarious pain is an outcome of atypical body ownership: Evidence from the rubber hand illusion and enfacement illusion [file sj-xlsx-3-qjp-10.1177_17470218211024822.xlsx]

## Sheet: Drift_Data_NoOutliers
Participant	Group	PropPrecisionStDevAll	SynDrift	AsynDrift	VisDrift	RandDrift				PropPrecisionStDevAll	SynDrift	AsynDrift	VisDrift	RandDrift
1	1		0	10	30			C	Average	17.3454	28.8	-1.79987	18.1333	0.9375
2	1		100	25	75			C	StErr	1.08616	6.60499	3.23003	5.45929	2.31287
3	1		50	-20	30
4	1		10	-10	10			SL	Average	22.0569	21.0168	17.6311	18.1404	-3.75
5	1		-10	-10	5			SL	StErr	2.00128	5.88892	4.22629	7.61343	3.00353
6	1		100	-3.33	70
7	1	14.3548	36.6667	-16.6667	-13.3333	-3.33333		AG	Average	16.7566	10.7576	-2.3	18.9394	4.09091
8	1	27.0626	-8.33333	-15	8.33333	0		AG	StErr	1.80728	5.77897	5.56187	4.53011	5.30271
9	1	18.7487	43.3333	-13.3333	36.6667
10	1		75	21.6667	28.3333	-6.66667
11	1	17.6455	26.6667	10	30	6.66667
12	1	14.1421	26.6667	20	36.6667	26.6667
13	1	6.68558	53.3333	-20	26.6667	-23.3333
14	1	13.2859	0	-10	-6.66667	13.3333											Controls	S/L	A/G
15	1	11.2815	-13.3333	-6.66667	-16.6667	6.66667
16	1	16.7649	-26.6667	3.33333	53.3333	3.33333
17	1	17.3805	23.3333	-3.33333	10	-5
18	1	24.9848	16.6667	33.3333	-43.3333	-10
19	1	8.66025	-10	6.66667	6.66667	-13.3333
20	1	17.3205	40	-23.3333	-6.66667	0
21	1	16.967	26.6667	6.66667	-16.6667	13.3333
22	1	25.087	0	3.33333	30
23	1	20.5971	56.6667	-23.3333	36.6667
24	1	24.6644	66.6667	-26.6667	-10	10
25	1	16.5831	36.6667	16.6667	43.3333	-3.33333
26	1
59	1
Average		17.3454	28.8	-1.79987	18.1333	0.9375
StDev		5.64384	34.3205	16.7837	28.3673	12.018
StErr		1.08616	6.60499	3.23003	5.45929	2.31287
60	2		-3.33	26.66	-30
61	2		7	13.33	-7
62	2	21.9331	6.66667	6.66667	36.6667	-20
63	2	18.2574	30	13.3333		6.66667
64	2	24.6644	-20	36.6667	40	20
65	2	25.0303	-6.66667	26.6667	46.6667	0
66	2	23.9317	83.3333	26.6667	10	0
67	2	34.9025	36.6667	60	40	-23.3333
68	2	36.9274	16.6667		83.3333	-30
69	2	13.1137	23.3333	13.3333	-13.3333	-3.33333
70	2	15.6428	3.33333	16.6667	20	-6.66667
71	2	17.2986	20	30	10	-10
72	2	15.0756	36.6667	-26.6667	-23.3333	10
73	2	14.9747	-3.33333	-3.33333	-30
74	2	34.1121	3.33333	46.6667	0	-6.66667
75	2	29.6444	66.6667	16.6667	80
76	2	36.2128	26.6667	23.3333	66.6667	16.6667
77	2	6.20056	10	-1.66667	-8.33333	-13.3333
78	2	14.4338	13.3333	0	3.33333	3.33333
79	2	14.668	70	10	20	-3.33333
Average		22.0569	21.0168	17.6311	18.1404	-3.75
StDev		9.171	26.9864	19.3673	34.8891	13.7639
StErr		2.00128	5.88892	4.22629	7.61343	3.00353
80	3	19.7139	3.33333	-3.33333	5	10
81	3	23.5327		-33.3333	56.6667
82	3	29.3361	33.3333	-23.3333		23.3333
83	3	20.5971	3.33333	10	0	36.6667
84	3	17.5108	-23.3333	1.66667	20	-6.66667
85	3	11.044	15	-6.66667	8.33333	-21.6667
86	3	18.1534	-13.3333	6.66667	23.3333	-13.3333
87	3	18.5047	10	-16.6667	23.3333	6.66667
88	3	14.0346	16.6667	20	13.3333	-16.6667
89	3	9.04534	16.6667	36.6667	33.3333	23.3333
90	3	8.87625	6.66667	13.3333	10	0
91	3	10.7309	50	-5	15	3.33333
Average		16.7566	10.7576	-2.36848e-15	18.9394	4.09091
StDev		6.2606	20.0189	19.2669	15.6928	18.3691
StErr		1.80728	5.77897	5.56187	4.53011	5.30271

## Sheet: questionnaire
Part	Age	Gender	Group	SynOwn	SynLoc	SynAge	AsynOwn	AsynLoc	AsynAge	VisOwn	VisLoc	VisAge	RandOwn	RandLoc	RandAge
1	19	F	1	1	1	1	1	1	1	1	1	1
2	20	F	1	5.4	4.67	4.5	2	2	1.5	4.8	2.67	5
4	20	F	1	5.8	5.33	4	2.6	2.67	1.5	1.2	1	1
5	23	M	1	4.8	4	3	2.2	3	2	3.4	3	1.5
7	19	F	1	5.2	5	5.5	1.2	1	1	1	1	0.5
8	19	F	1	6.6	6.67	6.5	5	5.67	5	5.2	5.67	2.5
9	19	F	1	4.8	5	3	1.2	1.67	1	3.8	4	2.5	1	1	1
10	21	M	1	3.6	4.33	3	3.6	4.67	3	4.4	2.67	1	3	3.67	3
12	28	M	1	5	4.67	4	3	3.33	2	5.6	4.67	2.5	5.6	4.67	5
13	29	M	1	1.8	2.33	4	3	2	4.5	2	1.33	1	1	1.33	4
14	25	F	1	5.2	4.33	1	4.6	4.67	4.5	2.8	1.67	0.5	4	3.67	2
16	36	M	1	7	4.33	4.5	7	3.67	3	7	5	2.5	7	4	2
17	23	F	1	5.6	5.33	5.5	2	2.67	1.5	5.8	5	2.5	2.2	2.33	1
19	19	F	1	2.6	3.33	1	1	1.33	1	1.6	2	0.5	1.4	1.33	1
20	18	F	1	5	5.33	4.5	1.8	1.67	2	2.4	3.67	1	3.4	4	2
22	19	F	1	5	5.33	6	2.2	2	1	3.8	5	2.5	3	3	2
23	25	F	1	3.4	3.67	3	1.6	1.67	1	2	1.33	0.5	1	1.67	1
24	20	M	1	4.6	5.33	4	1.2	2.33	1	1.6	2.67	1	1.2	1.33	1
25	22	F	1	1.2	1	1	1	1	1	1	1	0.5	1	1	1
26	20	F	1	1.4	1.33	1	1	1	1	1	1	0.5	1	1	1
37	23	F	1	5.4	5	6	2.4	3	2	2.2	2.33	0.5	3.2	3	1
39	26	M	1	1.2	1.33	1	1.4	1	1	1.2	1	0.5	1.2	1.33	1
40	24	F	1	5.8	5	6.5	1.8	1.33	1	3	3	1.5	1	1	1
41	22	F	1	5.4	5.33	2.5	2.4	2.67	1	1.8	2.67	0.5	4	4.67	2.5
55	20	M	1	5	4	5.5	1.2	1.67	2	3.8	4.33	2	2.4	2.33	3
58	26	F	1	5.2	4	2.5	1.6	2.33	1.5	5	3	1	2.2	1.33	1.5
59	43	F	1	2.8	3.33	3	1.4	2.33	2.5	1	1.33	1	2.4	2.33	1
3	22	F	2	1	3.67	1	1	3	1	1	1.67	0.5
6	22	F	2	5.4	5.33	5	2.4	3	2	4.4	5.33	2.5
11	21	F	2	5.8	5	1	5	2.67	1	1.2	1.33	0.5	1.4	1.33	1
18	21	F	2	2.2	2.67	2	1	1.33	1	1	1	0.5	1	1	1
27	21	M	2	6.2	4.67	4.5	5	5	4	4.6	4	1	5.2	4.33	4
28	19	F	2	3.6	2.67	2	2.6	3.33	2.5	2.4	2	1.5	3.6	4	5
29	23	F	2	6	4.67	5	3.8	3.33	3	5.2	5	1.5	3	4	2.5
30	22	F	2	7	7	7	5.2	6	5.5	4	3	1.5	3.4	2.67	3
31	20	F	2	5.8	5	5	2.2	4	2	3.2	3.67	2	2.4	2	2
32	20	F	2	4	4.33	3	3.4	4	2	2.2	3	1	4.8	4.67	3.5
34	18	F	2	1	1	1	1	1.67	1	1.2	1	0.5	1	1.33	1
35	19	F	2	2.2	4	1	1.2	2.33	1	1	1	0.5	1.4	2.67	1
36	18	F	2	1.6	2.67	4.5	1	2.67	2.5	1	1.67	0.5	1	2.33	1
38	19	F	2	6.8	4.67	6	3.4	2.33	1.5	5.4	4.33	3	5.6	2.33	4
45	23	F	2	6	5.67	5	6.2	4.67	5	6	4.33	2.5	5.2	4.33	5
46	22	F	2	2.4	5	3	1	2.67	1	2.4	2	1	1.6	3.33	1.5
50	19	F	2	5.4	4	4	2.2	2.67	2	3.6	4	1.5	2	2.33	2
52	21	M	2	6.8	7	5.5	2	2.33	1	2	1.67	0.5	3.4	4.33	4.5
53	26	M	2	5	3.33	5	2.2	2	2.5	3.8	3.67	1.5	4	3	3.5
57	21	F	2	4.8	4.33	4.5	1.4	1	1	2.6	2.33	1.5	2	2	2
15	25	F	3	4	4.67	4	1	1	1	1.2	1	0.5	1	1	1
21	19	F	3	6.2	4.33	4	4.6	4.33	4.5	4.6	5	2	6.4	6.67	4.5
33	21	F	3	2.8	3.33	3	1	1	1	3.8	4.33	1.5	1	1	1
42	26	M	3	6	4	2	4.8	3.33	1.5	2.4	2.33	1	4.4	3.33	2
43	19	F	3	6.8	5.33	7	5.2	4.67	4	5.6	4.67	3	2.8	1	3.5
44	20	F	3	4.2	4.67	4.5	2	2	2	2	2	1	2	3.33	2
47	19	F	3	5	4.67	5.5	4	5.33	4.5	4.2	4.33	2	5.2	4	5
48	19	F	3	5.4	4.33	5	2.2	2.67	2	2.2	3	1	3.8	3.33	2
49	21	F	3	4	4	1.5	4.2	4	3	4	3.67	1	2.4	3	1
51	20	F	3	3.6	4	3	3.6	4.67	3	2.2	2.67	1	2.4	3.33	2
54	23	F	3	5.4	6	6	1.8	1	2.5	1.2	1	0.5	1	1.33	5
56	25	F	3	4.8	4.67	4.5	2.2	2.33	2	2.8	3.33	1.5	2.2	1.67	2
				Ownership	Location	Agency	Ownership	Location	Agency	Ownership	Location	Agency	Ownership	Location	Agency
			controls	4.28889	4.08519	3.59259	2.23704	2.3463	1.87037	2.94074	2.70407	1.38889	2.48571	2.38048	1.80952
			S/L	4.45	4.334	3.75	2.66	3	2.125	2.91	2.8	1.275	2.88889	2.88778	2.63889
			A/G	4.85	4.5	4.16667	3.05	3.0275	2.58333	3.01667	3.11083	1.33333	2.88333	2.74917	2.58333
				0.334585	0.289474	0.352077	0.272801	0.235864	0.227385	0.340741	0.289393	0.203833	0.360045	0.282319	0.24755
				0.454423	0.32345	0.415964	0.366233	0.2779	0.303217	0.36634	0.314597	0.171966	0.373019	0.274874	0.342534
				0.339451	0.199074	0.466017	0.436324	0.455881	0.35799	0.404114	0.392109	0.207194	0.50179	0.482318	0.438806
